# Supplementary material for: Interactions between the mRNA and Rps3/uS3 at the entry tunnel of the ribosomal small subunit are important for no-go decay
Source: PLoS Genet. 2018 Nov 26;14(11):e1007818. doi: 10.1371/journal.pgen.1007818 (PMC6283612; doi:10.1371/journal.pgen.1007818)
Supplement: S1 Dataset — (XLSX) [file pgen.1007818.s006.xlsx]

## Sheet: Fig 2
Data for half-life of PGK reporter (volumes norm to SCR1 control)
	Rep#1		Rep#2
Timepoint	RPS3	R116A/R117A	RPS3	R116A/R117A
4	2.0156	1.80684	1.50523	1.32557
6	2.41516	1.69905	1.52029	1.28225
8	1.94398	1.34187	1.38035	1.1259
10	2.00311	1.38505	1.24684	1.04967
15	1.3763	1.08965	1.10948	0.845148
20	1.6551	1.22994	0.932001	0.594006
30	1.1597	0.740024	0.687046	0.543333
45	0.80576	0.689425	0.521908	0.397194
60	0.662216	0.593087	0.417094	0.396566
Half-life	29.37	29.46	26.72	23.24
Data for half-life of PGK-SL reporter (volumes norm to SCR1 control)
	Rep#1		Rep#2		Rep#3
Timepoint	RPS3	R116A/R117A	RPS3	R116A/R117A	RPS3	R116A/R117A
0	0.363365	0.340661			3.14067	1.7719
2	0.355884	0.33683	2.25161	1.74216	2.98275	2.06259
4	0.225987	0.2694	2.07013	1.53539	1.54655	2.13849
6		0.188663	1.71945	1.23222	1.87542	1.05953
8	0.130016	0.137035	1.19377	0.89181	0.864211	0.844431
10	0.0831964	0.100465	0.917871	0.732356	0.570154	0.607797
15	0.0620343	0.078545	0.683499	0.569866	0.220708	0.266305
20	0.0389782	0.0477826	0.533104	0.505694	0.108911	0.156054
30	0.0387175	0.0356765	0.828736	0.387221	0.0568324	0.0467
45	0.0206094	0.0269314	0.432809	0.32674	0.049591	0.0260013
Half-life	4.78	5.76	4.45	4.8	4.85	7.37
